# Supplementary material for: Phylogenetic analysis of viruses in Tuscan Vitis vinifera sylvestris (Gmeli) Hegi
Source: PLoS One. 2018 Jul 18;13(7):e0200875. doi: 10.1371/journal.pone.0200875 (PMC6051638; doi:10.1371/journal.pone.0200875)
Supplement: S2 File — (XLSX) [file pone.0200875.s002.xlsx]

## Sheet: Foglio1
qPCR
GLRaV-1					GLRaV-3					GVA					GRSPaV
samples	Ct Values well 1	Ct Values well 2	Results (pos/neg)		samples	Ct Values well 1	Ct Values well 2	Results (pos/neg)		samples	Ct Values well 1	Ct Values well 2	Results (pos/neg)		samples	Ct Values well 1	Ct Values well 2	Results (pos/neg)
1	und	und	neg		1	39.01	38.97	neg		1	und	und	neg		1	und	und	neg
2	und	und	neg		2	und	und	neg		2	und	und	neg		2	und	und	neg
4	und	und	neg		4	und	und	neg		4	und	und	neg		4	und	und	neg
5	und	und	neg		5	und	und	neg		5	und	und	neg		5	und	und	neg
6	und	und	neg		6	und	und	neg		6	und	und	neg		6	und	und	neg
7	38.12	38.23	neg		7	und	und	neg		7	und	und	neg		7	und	und	neg
8	und	und	neg		8	und	und	neg		8	und	und	neg		8	und	und	neg
9	39.04	39.02	neg		9	und	und	neg		9	und	und	neg		9	und	und	neg
10	27.31	27.29	pos		10	und	und	neg		10	27.39	27.42	pos		10	27.93	27.78	pos
12	und	und	neg		12	und	und	neg		12	und	und	neg		12	und	und	neg
13	und	und	neg		13	und	und	neg		13	und	und	neg		13	39.87	39.94	neg
15	und	und	neg		15	und	und	neg		15	und	und	neg		15	und	und	neg
17	und	und	neg		17	und	und	neg		17	und	und	neg		17	und	und	neg
18	28.04	28.1	pos		18	und	und	neg		18	und	und	neg		18	28.12	28.31	pos
19	37.15	37.09	neg		19	und	und	neg		19	und	und	neg		19	28.61	28.66	pos
20	38.44	38.52	neg		20	und	und	neg		20	und	und	neg		20	und	und	neg
21	und	und	neg		21	und	und	neg		21	und	und	neg		21	und	und	neg
22	38.09	38.17	neg		22	37.88	37.63	neg		22	und	und	neg		22	38.95	39.08	neg
23	und	und	neg		23	38.99	39.09	neg		23	und	und	neg		23	und	und	neg
24	und	und	neg		24	und	und	neg		24	und	und	neg		24	und	und	neg
26	und	und	neg		26	und	und	neg		26	und	und	neg		26	und	und	neg
28	27.54	27.47	pos		28	und	und	neg		28	und	und	neg		28	und	und	neg
29	und	und	neg		29	und	und	neg		29	und	und	neg		29	und	und	neg
31	und	und	neg		31	und	und	neg		31	und	und	neg		31	und	und	neg
32	und	und	neg		32	und	und	neg		32	und	und	neg		32	29.51	29.75	pos
33	und	und	neg		33	und	und	neg		33	39.04	38.88	neg		33	27.62	27.63	pos
34	und	und	neg		34	und	und	neg		34	und	und	neg		34	27.77	27.49	pos
35	29.26	29.34	pos		35	und	und	neg		35	27.08	27.12	pos		35	und	und	neg
36	und	und	neg		36	und	und	neg		36	und	und	neg		36	und	und	neg
38	und	und	neg		38	und	und	neg		38	und	und	neg		38	und	und	neg
41	und	und	neg		41	und	und	neg		41	und	und	neg		41	und	und	neg
42	und	und	neg		42	28.63	28.31	pos		42	und	und	neg		42	28.14	28.33	pos
43	39.4	39.29	neg		43	und	und	neg		43	und	und	neg		43	37.01	37.24	neg
44	und	und	neg		44	und	und	neg		44	und	und	neg		44	38	37.96	neg
45	und	und	neg		45	und	und	neg		45	und	und	neg		45	29.09	29.16	pos
46	und	und	neg		46	36.95	36.77	neg		46	und	und	neg		46	28.8	28.71	pos
48	und	und	neg		48	und	und	neg		48	und	und	neg		48	28.15	28.21	pos
50	und	und	neg		50	37.11	37.03	neg		50	und	und	neg		50	27.29	27.34	pos
49	und	und	neg		49	und	und	neg		49	und	und	neg		49	28.74	28.65	pos
52	und	und	neg		52	und	und	neg		52	und	und	neg		52	und	und	neg
60	und	und	neg		60	und	und	neg		60	und	und	neg		60	und	und	neg
62	und	und	neg		62	und	und	neg		62	und	und	neg		62	und	und	neg
69	und	und	neg		69	38.55	38.45	neg		69	und	und	neg		69	und	und	neg
76	29.12	29.22	pos		76	38.93	38.6	neg		76	28.5	28.31	pos		76	29.42	29.36	pos
Blank 1	und	und	neg		Blank 1	und	und	neg		Blank 1	und	und	neg		Blank 1	und	und	neg
Blank 2	und	und	neg		Blank 2	und	und	neg		Blank 2	und	und	neg		Blank 2	und	und	neg
NTC 1	und	und	neg		NTC 1	und	und	neg		NTC 1	und	und	37.33		NTC 1	und	und	neg
NTC 2	und	38.21	neg		NTC 2	und	und	neg		NTC 2	und	und	neg		NTC 2	und	und	neg
